# Supplementary material for: MicrobiomeCensus estimates human population sizes from wastewater samples based on inter-individual variability in gut microbiomes
Source: PLoS Comput Biol. 2022 Sep 23;18(9):e1010472. doi: 10.1371/journal.pcbi.1010472 (PMC9534451; doi:10.1371/journal.pcbi.1010472)
Supplement: S1 Table — (XLSX) [file pcbi.1010472.s007.xlsx]

## Sheet: S1 Table
S1 Table. Comparison of the performance of SAD models for single-person and multi-person gut microbial communities.
A. The mean coefficient of determination (R-squared) of each SAD model for single-person (n=1,100) and multi-person (n=10,000 in each group) gut microbiomes. *
Microbiome samples	Broken-stick	Log normal	Log series	Poisson lognormal	Zipf
Single-person	0.804	0.926	0.94	0.89	0.87
Multi-person, N=10	0.671073	0.890099	0.944589	0.76192	0.789161
Multi-person, N=30	0.571026	0.87231	0.904049	0.719345	0.765952
Multi-person, N=50	0.523068	0.862838	0.876802	0.694342	0.755911
Multi-person, N=100	0.461134	0.850081	0.834972	0.656583	0.743183
Multi-person, N=300	0.372815	0.833439	0.761149	0.606446	0.727503
*SADs from single-person microbiomes were estimated from each of the 1,110 single-person microbiomes in Lifeline Deep dataset. For multi-person gut microbiomes, SADs were estimated from 10,000 data-driven simulations.
