# Supplementary material for: MicrobiomeCensus estimates human population sizes from wastewater samples based on inter-individual variability in gut microbiomes
Source: PLoS Comput Biol. 2022 Sep 23;18(9):e1010472. doi: 10.1371/journal.pcbi.1010472 (PMC9534451; doi:10.1371/journal.pcbi.1010472)
Supplement: S2 Table — (XLSX) [file pcbi.1010472.s008.xlsx]

## Sheet: S2 Table
S2 Table. Classifier performance for population size prediction from microbiome features.
	LR		SVM		RF
	Sensitivity	Specificity	Sensitivity	Specificity	Sensitivity	Specificity
Class I (N=1)	0.429	0.584	1	0.959	1	1
Class II (N=10)	0.38	0.592	0.918	0.999	1	1
Class III (N=100)	0.08	0.769	0.999	1	1	1
