# Supplementary material for: MicrobiomeCensus estimates human population sizes from wastewater samples based on inter-individual variability in gut microbiomes
Source: PLoS Comput Biol. 2022 Sep 23;18(9):e1010472. doi: 10.1371/journal.pcbi.1010472 (PMC9534451; doi:10.1371/journal.pcbi.1010472)
Supplement: S3 Table — (XLSX) [file pcbi.1010472.s009.xlsx]

## Sheet: S3 Table
S3 Table. MicrobiomeCensus model performance in simulation benchmark (1000 repeats at each population size)
Population Size	Testing Error
1	0.2663
2	0.3264
3	0.302967
4	0.2716
5	0.24374
6	0.225133
7	0.215786
8	0.199275
9	0.188167
10	0.19211
11	0.191491
12	0.186483
13	0.187115
14	0.184579
15	0.185527
16	0.179144
17	0.179729
18	0.177672
19	0.177216
20	0.17144
21	0.176981
22	0.178936
23	0.175896
24	0.173708
25	0.176692
26	0.176681
27	0.17883
28	0.175929
29	0.178466
30	0.18022
31	0.176994
32	0.178375
33	0.175373
34	0.176676
35	0.177363
36	0.175364
37	0.177459
38	0.176908
39	0.177382
40	0.179655
41	0.176859
42	0.174819
43	0.176074
44	0.175598
45	0.178569
46	0.1783
47	0.181479
48	0.1793
49	0.1811
50	0.181692
51	0.183749
52	0.185054
53	0.189111
54	0.191365
55	0.193849
56	0.194175
57	0.198882
58	0.201053
59	0.198842
60	0.204255
61	0.203175
62	0.205831
63	0.209449
64	0.212248
65	0.212114
66	0.212806
67	0.215875
68	0.215118
69	0.219019
70	0.221657
71	0.223877
72	0.227906
73	0.226368
74	0.231181
75	0.232125
76	0.233525
77	0.235604
78	0.235838
79	0.237457
80	0.240269
81	0.241879
82	0.243483
83	0.243918
84	0.246021
85	0.246982
86	0.250706
87	0.254549
88	0.255258
89	0.25776
90	0.256188
91	0.260284
92	0.259608
93	0.261106
94	0.265162
95	0.267315
96	0.266067
97	0.270574
98	0.269312
99	0.27202
100	0.277469
