# Supplementary material for: MicrobiomeCensus estimates human population sizes from wastewater samples based on inter-individual variability in gut microbiomes
Source: PLoS Comput Biol. 2022 Sep 23;18(9):e1010472. doi: 10.1371/journal.pcbi.1010472 (PMC9534451; doi:10.1371/journal.pcbi.1010472)
Supplement: S4 Table — (XLSX) [file pcbi.1010472.s010.xlsx]

## Sheet: S4 Table
S4 Table. Family-level taxa for taxonomic filter in model application
Family-level taxa	Relative abundance in population-level human microbiome dataset	Cumulative relative abundance
Lachnospiraceae	0.284131	0.284131
Ruminococcaceae	0.267617	0.551748
Bifidobacteriaceae	0.0805752	0.632323
Erysipelotrichaceae	0.0530971	0.68542
Bacteroidaceae	0.0424016	0.727822
Peptostreptococcaceae	0.0418619	0.769684
Clostridiaceae.1	0.0323633	0.802047
Prevotellaceae	0.0240381	0.826085
Veillonellaceae	0.0216153	0.847701
Christensenellaceae	0.0181142	0.865815
Coriobacteriaceae	0.018107	0.883922
Methanobacteriaceae	0.0179532	0.901875
Streptococcaceae	0.0170651	0.91894
Akkermansiaceae	0.0163865	0.935327
Rikenellaceae	0.0121396	0.947466
Eggerthellaceae	0.00893356	0.9564
Clostridiales family XIII	0.00458626	0.960986
Acidaminococcaceae	0.00390766	0.964894
Tannerellaceae	0.00358018	0.968474
Lactobacillaceae	0.00333941	0.971813
Coriobacteriales.Incertae.Sedis	0.00318986	0.975003
Muribaculaceae	0.00280901	0.977812
Barnesiellaceae	0.00193964	0.979752
Desulfovibrionaceae	0.00173333	0.981485
Peptococcaceae	0.00166554	0.983151
