# Supplementary material for: MicrobiomeCensus estimates human population sizes from wastewater samples based on inter-individual variability in gut microbiomes
Source: PLoS Comput Biol. 2022 Sep 23;18(9):e1010472. doi: 10.1371/journal.pcbi.1010472 (PMC9534451; doi:10.1371/journal.pcbi.1010472)
Supplement: S5 Table — (XLSX) [file pcbi.1010472.s011.xlsx]

## Sheet: S5 Table
S5 Table. Correlation of sub-species diversity with population size revealed by simulation.
motu	pearson_coeff_between_pi_and_population_size	pearson_coeff_between_SNP_and_population_size
meta_mOTU_v25_13554_Butyricicoccus_sp._BB10	0.749726	0.948425
meta_mOTU_v25_12516_Clostridiales_species_incertae_sedis	0.720924	0.942858
meta_mOTU_v25_12707_Clostridiales_species_incertae_sedis	0.349107	0.93678
ref_mOTU_v25_02701_Bifidobacterium_catenulatum/kashiwanohense	0.731326	0.936302
ref_mOTU_v25_01099_Bifidobacterium_longum	0.717618	0.935455
ref_mOTU_v25_00856_Anaerostipes_hadrus	0.109743	0.929436
meta_mOTU_v25_12270_Clostridium_sp._CAG:217	0.712036	0.927891
meta_mOTU_v25_12308_Eubacterium_sp._CAG:202	0.719192	0.926371
meta_mOTU_v25_13305_Ruminococcaceae_species_incertae_sedis	0.752979	0.923149
ref_mOTU_v25_06108_Faecalibacterium_prausnitzii	0.709862	0.919284
ref_mOTU_v25_00095_Proteobacteria_sp.	0.719669	0.917696
meta_mOTU_v25_12281_Prevotella_species_incertae_sedis	0.774683	0.916335
ref_mOTU_v25_03701_Prevotella_copri	0.762797	0.915282
ref_mOTU_v25_07675_Eubacterium_sp._CAG:180	0.665835	0.915273
meta_mOTU_v25_12259_Ruminococcaceae_species_incertae_sedis	0.68467	0.914054
meta_mOTU_v25_12430_Clostridium_sp._CAG:343	0.53515	0.913676
meta_mOTU_v25_12366_Roseburia_species_incertae_sedis	0.51222	0.910266
meta_mOTU_v25_12331_Faecalibacterium_species_incertae_sedis	0.684796	0.905463
ref_mOTU_v25_03691_Dialister_invisus	0.644182	0.903202
ref_mOTU_v25_02703_Bifidobacterium_adolescentis	0.621384	0.902304
meta_mOTU_v25_12844_Clostridiales_Family_XIII._Incertae_Sedis_species_incertae_sedis	0.746822	0.901407
meta_mOTU_v25_13159_Clostridiales_species_incertae_sedis	0.68914	0.899216
ref_mOTU_v25_07615_Clostridium_sp._CAG:217	0.579215	0.898463
ref_mOTU_v25_03626_Collinsella_aerofaciens	0.757204	0.897931
meta_mOTU_v25_13426_Peptostreptococcaceae_species_incertae_sedis	0.438939	0.894397
meta_mOTU_v25_12765_Prevotella_species_incertae_sedis	0.805834	0.890553
meta_mOTU_v25_12691_Clostridiales_species_incertae_sedis	0.68135	0.889932
meta_mOTU_v25_13000_Erysipelotrichaceae_species_incertae_sedis	0.772168	0.88903
meta_mOTU_v25_13486_Clostridiales_species_incertae_sedis	0.711022	0.88654
meta_mOTU_v25_12334_Clostridiales_species_incertae_sedis	0.69154	0.884635
ref_mOTU_v25_06109_Faecalibacterium_prausnitzii	0.647732	0.879907
ref_mOTU_v25_01350_Streptococcus_sp.	0.577696	0.878677
ref_mOTU_v25_03591_Akkermansia_muciniphila	0.651997	0.878659
meta_mOTU_v25_12240_Lachnospiraceae_species_incertae_sedis	0.401938	0.877421
meta_mOTU_v25_12393_Alistipes_sp._An31A	0.795741	0.875769
ref_mOTU_v25_03342_Blautia_massiliensis	0.544156	0.874815
meta_mOTU_v25_12396_Ruminococcaceae_species_incertae_sedis	0.678105	0.874772
meta_mOTU_v25_12316_Eggerthella_species_incertae_sedis	0.652481	0.873096
meta_mOTU_v25_13955_Clostridiales_species_incertae_sedis	0.471989	0.863158
meta_mOTU_v25_12654_Clostridiales_species_incertae_sedis	0.700907	0.862223
ref_mOTU_v25_04326_Bifidobacterium_angulatum	0.75125	0.857579
ref_mOTU_v25_00857_Anaerostipes_hadrus	0.401026	0.850913
meta_mOTU_v25_12507_Prevotella_species_incertae_sedis	0.809494	0.84743
ref_mOTU_v25_03657_[Eubacterium]_rectale	0.617104	0.842247
ref_mOTU_v25_02154_Blautia_obeum/wexlerae	0.579853	0.839082
meta_mOTU_v25_13819_Clostridiales_species_incertae_sedis	0.425015	0.832952
meta_mOTU_v25_12239_Ruminococcaceae_species_incertae_sedis	0.577145	0.822504
meta_mOTU_v25_12329_Holdemanella_biformis	0.663562	0.820934
meta_mOTU_v25_12301_Clostridiales_species_incertae_sedis	0.600875	0.813241
ref_mOTU_v25_07696_Prevotella_sp._CAG:386	0.754754	0.793022
meta_mOTU_v25_12534_Clostridiales_species_incertae_sedis	0.773425	0.781676
meta_mOTU_v25_13041_Alistipes_species_incertae_sedis	0.738766	0.779327
meta_mOTU_v25_12674_Clostridiales_species_incertae_sedis	0.738231	0.729048
ref_mOTU_v25_07680_Eubacterium_sp._CAG:581	0.631128	0.717437
meta_mOTU_v25_13347_Holdemanella_biformis	0.679271	0.626694
meta_mOTU_v25_13037_Phascolarctobacterium_species_incertae_sedis	0.609196	0.608257
meta_mOTU_v25_12791_Prevotella_species_incertae_sedis	0.612686	0.570661
meta_mOTU_v25_12567_Anaerotruncus_sp._CAG:528	0.573282	0.563852
meta_mOTU_v25_12841_Clostridiales_species_incertae_sedis	0.595313	0.541791
meta_mOTU_v25_14437_Eggerthellaceae_species_incertae_sedis	0.559776	0.507798
meta_mOTU_v25_13088_Clostridiales_species_incertae_sedis	0.582459	0.48159
meta_mOTU_v25_13702_Clostridium_species_incertae_sedis	0.655934	0.463106
meta_mOTU_v25_13433_Prevotella_species_incertae_sedis	0.360107	0.353692
meta_mOTU_v25_13767_Clostridium_species_incertae_sedis	0.279513	0.248842
