# Supplementary material for: MicrobiomeCensus estimates human population sizes from wastewater samples based on inter-individual variability in gut microbiomes
Source: PLoS Comput Biol. 2022 Sep 23;18(9):e1010472. doi: 10.1371/journal.pcbi.1010472 (PMC9534451; doi:10.1371/journal.pcbi.1010472)
Supplement: S6 Table — (XLSX) [file pcbi.1010472.s012.xlsx]

## Sheet: S6 Table
S6 Table. Sub-species diversity of gut-associated bacteria in a population-level human microbiome dataset (Lifeline Deep).
motu	prevalence	average_coverage	number_of_samples_with_qualified_SNPs	pi_mean	pi_stdev	snp_number
meta_mOTU_v25_12239_Ruminococcaceae_species_incertae_sedis	0.971029	7.69791	464	0.0169202	0.0149738	829
meta_mOTU_v25_12240_Lachnospiraceae_species_incertae_sedis	0.794206	4.04148	14	0.0214185	0.0220534	68
meta_mOTU_v25_12259_Ruminococcaceae_species_incertae_sedis	0.981019	3.56954	19	0.0104203	0.0125122	180
meta_mOTU_v25_12270_Clostridium_sp._CAG:217	0.996004	2.93866	3	0.000446177	0.000253855	5
meta_mOTU_v25_12281_Prevotella_species_incertae_sedis	0.482517	4.10855	24	0.000587764	0.000415525	64
meta_mOTU_v25_12301_Clostridiales_species_incertae_sedis	0.949051	2.17736	84	0.0173619	0.0204487	947
meta_mOTU_v25_12308_Eubacterium_sp._CAG:202	0.592408	2.19475	45	0.000675574	0.000746219	57
meta_mOTU_v25_12316_Eggerthella_species_incertae_sedis	0.446553	2.29716	17	0.000610064	0.000379772	34
meta_mOTU_v25_12329_Holdemanella_biformis	0.854146	1.66991	123	0.00748633	0.0155936	652
meta_mOTU_v25_12331_Faecalibacterium_species_incertae_sedis	0.986014	1.66339	8	0.0143444	0.0212384	268
meta_mOTU_v25_12334_Clostridiales_species_incertae_sedis	0.22977	2.58957	2	0.0417824	0.0133399	117
meta_mOTU_v25_12366_Roseburia_species_incertae_sedis	0.982018	1.53532	19	0.00676778	0.0115031	77
meta_mOTU_v25_12384_Firmicutes_species_incertae_sedis	0.461538	1.87038	2	0.000466823	0.000322664	2
meta_mOTU_v25_12393_Alistipes_sp._An31A	0.150849	2.52894	14	0.00100285	0.000871286	23
meta_mOTU_v25_12396_Ruminococcaceae_species_incertae_sedis	0.786214	0.627533	15	0.00769756	0.0154228	162
meta_mOTU_v25_12425_Clostridiales_species_incertae_sedis	0.973027	1.4279	4	0.000840644	0.000753194	5
meta_mOTU_v25_12430_Clostridium_sp._CAG:343	0.833167	1.086	4	0.00962126	0.0183742	14
meta_mOTU_v25_12507_Prevotella_species_incertae_sedis	0.353646	1.58036	7	0.00840313	0.00761674	124
meta_mOTU_v25_12516_Clostridiales_species_incertae_sedis	0.599401	1.60242	7	0.00964166	0.0136531	98
meta_mOTU_v25_12534_Clostridiales_species_incertae_sedis	0.927073	1.12911	2	0.00124306	0.000919059	3
meta_mOTU_v25_12537_Roseburia_species_incertae_sedis	0.826174	0.598918	6	0.000269165	0.000659316	1
meta_mOTU_v25_12567_Anaerotruncus_sp._CAG:528	0.973027	1.46087	3	0.00350223	0.0024308	7
meta_mOTU_v25_12654_Clostridiales_species_incertae_sedis	0.0769231	2.62678	4	0.001875	0.00375	1
meta_mOTU_v25_12674_Clostridiales_species_incertae_sedis	0.619381	0.727721	2	0.0265043	0.0374828	27
meta_mOTU_v25_12691_Clostridiales_species_incertae_sedis	0.957043	0.447886	10	0.00432444	0.00797234	69
meta_mOTU_v25_12765_Prevotella_species_incertae_sedis	0.507493	0.653896	11	0.00323095	0.00711741	47
meta_mOTU_v25_12791_Prevotella_species_incertae_sedis	0.0919081	2.05609	4	0.00143164	0.00123632	9
meta_mOTU_v25_12841_Clostridiales_species_incertae_sedis	0.223776	0.94054	4	0.0346493	0.0686539	29
meta_mOTU_v25_12844_Clostridiales_Family_XIII._Incertae_Sedis_species_incertae_sedis	0.884116	0.501532	7	0.00118478	0.00111714	17
meta_mOTU_v25_13000_Erysipelotrichaceae_species_incertae_sedis	0.298701	0.513133	9	0.00096235	0.000672706	18
meta_mOTU_v25_13037_Phascolarctobacterium_species_incertae_sedis	0.474525	0.356559	3	0.000554045	0.000634259	5
meta_mOTU_v25_13041_Alistipes_species_incertae_sedis	0.113886	1.59158	6	0.00088194	0.000808727	16
meta_mOTU_v25_13088_Clostridiales_species_incertae_sedis	0.34965	0.5028	3	0.00155938	0.00159106	3
meta_mOTU_v25_13159_Clostridiales_species_incertae_sedis	0.321678	1.39346	7	0.0106878	0.0229525	73
meta_mOTU_v25_13305_Ruminococcaceae_species_incertae_sedis	0.417582	0.797906	12	0.00555124	0.00530089	86
meta_mOTU_v25_13347_Holdemanella_biformis	0.0619381	1.9338	3	0.00163927	0.00141986	2
meta_mOTU_v25_13426_Peptostreptococcaceae_species_incertae_sedis	0.230769	0.883372	4	0.0378564	0.0328472	39
meta_mOTU_v25_13433_Prevotella_species_incertae_sedis	0.913087	0.63846	4	0.00193816	0.00107292	17
meta_mOTU_v25_13514_uncultured_Eubacterium_sp.	0.225774	0.628092	4	0.00700346	0.0102381	42
meta_mOTU_v25_13554_Butyricicoccus_sp._BB10	0.0609391	1.69012	6	0.000785298	0.000575437	12
meta_mOTU_v25_13702_Clostridium_species_incertae_sedis	0.0629371	0.961033	2	0.00229687	0.00324827	1
meta_mOTU_v25_13819_Clostridiales_species_incertae_sedis	0.576424	0.445801	9	0.000561297	0.00129449	4
meta_mOTU_v25_13955_Clostridiales_species_incertae_sedis	0.011988	6.2903	14	0.0480061	0.0405154	76
meta_mOTU_v25_14437_Eggerthellaceae_species_incertae_sedis	0.943057	0.758021	2	0.0032337	0.000179464	4
ref_mOTU_v25_00095_Proteobacteria_sp.	0.0619381	1.09064	2	0.00117298	0.000782651	13
ref_mOTU_v25_00853_Ruminococcus_bromii	0.337662	1.14817	266	0.00107547	0.00391431	694
ref_mOTU_v25_00856_Anaerostipes_hadrus	0.045954	0.784294	3	0.00241601	0.00200669	13
ref_mOTU_v25_00857_Anaerostipes_hadrus	0.0529471	1.70569	50	0.0358374	0.0301865	245
ref_mOTU_v25_01099_Bifidobacterium_longum	0.240759	0.179854	17	0.0223339	0.0212858	98
ref_mOTU_v25_01350_Streptococcus_sp.	0.154845	0.343126	14	0.0547255	0.0170733	737
ref_mOTU_v25_02154_Blautia_obeum/wexlerae	0.392607	1.04401	156	0.0426594	0.0235465	585
ref_mOTU_v25_02367_Bacteroides_dorei/vulgatus	0.954046	0.907815	15	0.0383875	0.0262049	143
ref_mOTU_v25_02701_Bifidobacterium_catenulatum/kashiwanohense	0.984016	0.633981	22	0.00669348	0.0130659	283
ref_mOTU_v25_02703_Bifidobacterium_adolescentis	0.41958	0.185943	63	0.0309643	0.0237314	435
ref_mOTU_v25_03342_Blautia_massiliensis	0.732268	0.581259	45	0.022226	0.0231476	425
ref_mOTU_v25_03591_Akkermansia_muciniphila	0.11988	0.90245	70	0.000768065	0.000575073	140
ref_mOTU_v25_03626_Collinsella_aerofaciens	0.287712	0.157803	2	0.0207683	0.0229354	161
ref_mOTU_v25_03657_[Eubacterium]_rectale	0.0759241	0.297197	246	0.0300706	0.0254014	943
ref_mOTU_v25_03691_Dialister_invisus	0.871129	0.589603	37	0.00837649	0.0182177	233
ref_mOTU_v25_03701_Prevotella_copri	0.372627	0.39318	70	0.0179402	0.0199312	384
ref_mOTU_v25_04326_Bifidobacterium_angulatum	0.0539461	0.70224	3	0.00138632	0.00155089	12
ref_mOTU_v25_05988_Gemmiger_formicilis	0.00699301	1.70582	2	0.00710482	0.00839748	28
ref_mOTU_v25_06108_Faecalibacterium_prausnitzii	0.026973	1.06218	2	0.0140778	0.0185407	132
ref_mOTU_v25_06109_Faecalibacterium_prausnitzii	0.608392	0.165644	5	0.0142648	0.00943626	261
ref_mOTU_v25_06112_Faecalibacterium_prausnitzii	0.911089	1.0312	2	0.012188	0.0153445	100
ref_mOTU_v25_07615_Clostridium_sp._CAG:217	0.93007	0.592596	18	0.000454877	0.000379742	24
ref_mOTU_v25_07675_Eubacterium_sp._CAG:180	0.965035	0.527898	7	0.00120121	0.00120124	29
ref_mOTU_v25_07680_Eubacterium_sp._CAG:581	0.958042	0.54912	4	0.00118303	0.0015899	3
ref_mOTU_v25_07696_Prevotella_sp._CAG:386	0.0839161	0.627742	2	0.00110594	0.000788067	4
