# Supplementary material for: MicrobiomeCensus estimates human population sizes from wastewater samples based on inter-individual variability in gut microbiomes
Source: PLoS Comput Biol. 2022 Sep 23;18(9):e1010472. doi: 10.1371/journal.pcbi.1010472 (PMC9534451; doi:10.1371/journal.pcbi.1010472)
Supplement: S7 Table — (XLSX) [file pcbi.1010472.s013.xlsx]

## Sheet: S7 Table
S7 Table. Sub-species diversity of bacteria prevalent in sewage samples.
motu	prevalence	average_coverage	pi_mean	pi_stdev	snp_number
meta_mOTU_v25_12239_Ruminococcaceae_species_incertae_sedis	1	29.854	0.0822264	0.0019508	881
meta_mOTU_v25_12332_Prevotella_species_incertae_sedis	1	12.1395	0.12973	0.0171016	269
meta_mOTU_v25_12873_Clostridiales_species_incertae_sedis	1	6.84221	0.113246	0.0319701	2596
ref_mOTU_v25_00050_Aeromonas_sp.	1	6.05886	0.201243	0.0204241	1102
ref_mOTU_v25_00263_Acinetobacter_parvus	1	3.73472	0.175272	0.0102783	727
ref_mOTU_v25_01346_Acinetobacter_lwoffii/johnsonii	1	2.9166	0.139934	0.0250864	220
ref_mOTU_v25_02367_Bacteroides_dorei/vulgatus	1	2.88244	0.1648	0.0162167	658
ref_mOTU_v25_03475_Bacteroides_sp.	1	2.86048	0.134983	0.0015677	274
ref_mOTU_v25_03657_[Eubacterium]_rectale	1	2.50129	0.121137	0.00669622	34
ref_mOTU_v25_03701_Prevotella_copri	1	2.2409	0.1028	0.0169928	722
ref_mOTU_v25_06146_Arcobacter_cryaerophilus	1	2.2071	0.140574	0.00827822	285
ref_mOTU_v25_06147_Arcobacter_skirrowii	1	2.01963	0.160019	0.00773348	563
ref_mOTU_v25_11950_Acidovorax_temperans	1	1.39048	0.166049	0.00812502	330
